# Supplementary material for: Gene-Environment Interactions Relevant to Estrogen and Risk of Breast Cancer: Can Gene-Environment Interactions Be Detected Only among Candidate SNPs from Genome-Wide Association Studies?
Source: Cancers (Basel). 2021 May 14;13(10):2370. doi: 10.3390/cancers13102370 (PMC8156547; doi:10.3390/cancers13102370)
Supplement: Supplementary file 1 [file cancers-13-02370-s001.zip]

Archive with 1 entries (1 files):
- cancers-1197487-supplementary.pdf
